# Supplementary material for: Brevianamide F Exerts Antithrombotic Effects by Modulating the MAPK Signaling Pathway and Coagulation Cascade
Source: Mar Drugs. 2024 Sep 26;22(10):439. doi: 10.3390/md22100439 (PMC11509512; doi:10.3390/md22100439)
Supplement: Supplementary file 1 [file marinedrugs-22-00439-s001.zip]

Archive with 1 entries (1 files):
- marinedrugs-3210974-supplementary.pdf
